# Supplementary material for: Breeding and hibernation of captive meadow jumping mice (Zapus hudsonius)
Source: PLoS One. 2021 May 10;16(5):e0240706. doi: 10.1371/journal.pone.0240706 (PMC8109813; doi:10.1371/journal.pone.0240706)
Supplement: S1 Table — (XLSX) [file pone.0240706.s007.xlsx]

## Sheet: Collection Year 2014
Testing from Charles River Animal Diagnostic Services
Mouse FELASA Complete PRIA	Pooled Samples
MHV PCR	-
MNV PCR	-
MPV/MVM PCR	-
MRV (EDIM) PCR	-
LCMV PCR	-
MAV 1 & 2 PCR	+
Mousepox (Ectromelia) PCR	-
PVM PCR	-
REO PCR	-
SEND PCR	-
TMEV/GDVII PCR	-
Beta Strep Grp A PCR	-
Beta Strep Grp B PCR	-
C. rodentium PCR	-
C. piliforme PCR	-
C. kutscheri PCR	-
Helicobacter genus	+
M. pulmonis PCR	-
P. pneumotropica-Heyl PCR	-
P. pneumotropica-Jawetz PCR	-
Salmonella Genus PCR	-
S. moniliformis PCR	-
S. pneumoniae PCR	-
Cryptosporidium PCR	-
Entamoeba PCR	-
Giardia PCR	+
Mite PCR	-
Pinworm PCR	-
Spironucleus muris PCR	-
Helicobacter species specific assays
H. bilis	-
H. ganmani	+
H. hepaticus	-
H. mastomyrinus	-
H. rodentium	-
H. typhlonius	-
Hanta Viruses New World PCR	-
Testing from Zoologix	Individual Samples
Hantavirus (Assay S0135)	All Negative

## Sheet: Collection Year 2015
Testing from Charles River Animal Diagnostic Services
	Pool 1	Pool 2	Individual Testing
MOUSE PRIA FELASA COMPLETE
MPV/MVM PCR	-	-
MNV PCR	-	-
MHV PCR	-	-
MRV (EDIM) PCR	-	-
TMEV/GDVII PCR	-	-
MAD PCR	+	-	2 of 6 Positive from Pool 1
REO3 PCR	-	-
PVM PCR	-	-
SEND PCR	-	-
ECTRO PCR	-	-
LCMV PCR	-	-
Helicobacter genus	+	+
Citrobacter rodentium PCR	-	-
Mycoplasma pulmonis PCR	-	-
S. moniliformis PCR	-	-
P. pneumotropica-Heyl PCR	-	-
P. pneumotropica-Jawetz PCR	-	-
C. piliforme	-	-
SALMONELLA PCR	-	-
CORYNEBACTERIUM KUTSCHERI PCR	-	-
STREPTOCOCCUS PNEUMONIAE PCR	-	-
BETA-HEMOLYTIC STREPTOCOCCUS GROUP A PCR	-	-
BETA-HEMOLYTIC STREPTOCOCCUS GROUP B PCR	-	-
MITE PCR	-	+
Pinworm PCR	-	-
GIARDIA PCR	+	+
Spironucleus muris PCR	-	-
CRYPTOSPORIDIUM PCR	-	-
Entamoeba PCR	-	-
Helicobacter species specific assays
H. bilis	-	-
H. ganmani	+	+
H. hepaticus	-	-
H. mastomyrinus	-	-
H. rodentium	-	-
H. typhlonius	-	-
CRL-NEW WORLD HANTAAN PCR
CRL-HANTAAN	-	-
CRL-LEPTOSPIRA PCR
CRL-Lepto PCR	-	-

## Sheet: Collection Year 2019
Testing from Charles River Animal Diagnostic Services
	Pool 1	Pool 2
MOUSE PRIA FELASA COMPLETE
LCMV PCR	-	-
MAV 1 & 2 PCR	-	-
MHV PCR	-	-
MNV PCR	-	-
Mousepox (Ectromelia) PCR	-	-
Mouse Parvovirus (MPV/MVM) PCR	-	-
MRV (EDIM) PCR	-	-
PVM PCR	-	-
REO PCR	-	-
SEND PCR	-	-
TMEV/GDVII PCR	-	-
Beta Strep Grp A PCR	-	-
Beta Strep Grp B PCR	-	-
Beta Strep Grp C PCR	-	-
Beta Strep Grp G PCR	-	-
B. bronchiseptica PCR	-	-
B. hinzii PCR	-	-
Campylobacter Genus PCR	-	-
C. bovis PCR	-	-
CAR Bacillus PCR	-	-
C. kutscheri PCR	-	-
C. rodentium PCR	-	-
C. piliforme PCR	-	-
K. oxytoca PCR	+	+
K. pneumoniae PCR	-	-
Helicobacter genus	+	+
M. pulmonis PCR	-	-
P. pneumotropica-Heyl PCR	-	-
P. pneumotropica-Jawetz PCR	-	-
Ps. aeruginosa PCR	-	-
Salmonella Genus PCR	-	-
S. aureus PCR	-	-
S. moniliformis PCR	-	-
S. pneumoniae PCR	-	-
Cryptosporidium PCR	-	-
Demodex PCR	-	-
Entamoeba PCR	-	-
Giardia PCR	-	+
Mite PCR	+	-
Pinworm PCR	-	-
Pneumocystis PCR	-	-
P. mirabilis	-	-
Spironucleus muris PCR	-	-
Tritrichomonas genus PCR	-	-
Helicobacter species specific assays
H. bilis	-	-
H. ganmani	+	+
H. hepaticus	-	-
H. mastomyrinus	-	-
H. rodentium	-	-
H. typhlonius	-	-
Mite species specific assays
Myobia musculi PCR	-	n.d.
Myocoptes musculinus PCR	-	n.d.
Radfordia affinis PCR	-	n.d.
Radfordia ensifera PCR	-	n.d.
Hanta Viruses New World PCR	-	-
Leptospira PCR	-	-
* n.d., not determined, because Pool 2 was not positive for Mite PCR
