# Supplementary material for: Breeding and hibernation of captive meadow jumping mice (Zapus hudsonius)
Source: PLoS One. 2021 May 10;16(5):e0240706. doi: 10.1371/journal.pone.0240706 (PMC8109813; doi:10.1371/journal.pone.0240706)
Supplement: S3 Table — Linear model of pre-torpor food consumption for each animal in the experiment shown in Fig 4. This table contains the regression result and the underlying dataset. (XLSX) [file pone.0240706.s009.xlsx]

## Sheet: Regression Results
S2 Table. Regression output for pre-hibernation food consumption, from R lm()
Call:	lm(formula = Food ~ Weight * Temp + Photoperiod + Location + Litter, data = pre_hib_food_vs_weight)
Residuals:	Min	1Q	Median	3Q	Max
	-9.3961	-0.7776	-0.0925	0.7744	8.8475
Coefficients:
	Estimate	Std. Error	t value	Pr(>|t|)
(Intercept)	-8.53188	1.85203	-4.607	4.96e-06	***
Weight	1.02364	0.08282	12.36	< 2.00E-16	***
Temp	0.551231	0.117482	4.692	3.32e-06	***
Photoperiodshort	-1.83402	0.270996	-6.768	3.01e-11	***
Locationcolony	-1.22294	0.252092	-4.851	1.55e-06	***
LitterB	1.06442	0.270885	3.929	9.46e-05	***
LitterC	-0.302067	0.286034	-1.056	0.291351
LitterD	-0.170296	0.274002	-0.622	0.534488
LitterE	0.049407	0.309854	0.159	0.873365
LitterF	-0.873172	0.467526	-1.868	0.062279	.
LitterG	1.68516	0.431748	3.903	0.000105	***
LitterH	0.939726	0.317146	2.963	0.003161	**
Weight:Temp	-0.042454	0.005461	-7.773	3.15e-14	***
Significance codes:	0 ‘***’ 0.001 ‘**’ 0.01 ‘*’ 0.05 ‘.’ 0.1 ‘ ’ 1
Residual standard error: 1.736 on 626 degrees of freedom
Multiple R-squared: 0.6441, Adjusted R-squared: 0.6373
F-statistic: 94.41 on 11 and 626 DF, p-value: < 2.2E-16

## Sheet: Data Table
Weight	Food	Temp	Photoperiod	Location	Litter
16.6	3.97	20	long	colony	A
17	4.18	20	long	colony	A
18	3.83	20	long	colony	A
17.4	4.18	20	long	colony	A
18.1	4.1	20	long	colony	A
17.5	3.55	20	long	colony	A
17.8	3.4	20	long	colony	A
17.5	3.4	20	long	colony	A
18.2	3.4	20	long	colony	A
17.2	3.58	20	long	colony	A
17.8	3.8	20	long	colony	A
17.9	3.5	20	long	colony	A
17.4	3.57	20	long	colony	A
17.2	3.48	20	long	colony	A
17.6	3.4	20	long	colony	A
17.2	3.45	20	long	colony	A
17.8	5.9	20	long	colony	A
16.7	3.12	20	long	colony	A
17.4	4.37	20	long	colony	A
17.2	3.93	20	long	colony	A
17.3	3.77	20	long	colony	A
17.6	3.75	20	long	colony	A
17.2	6.3	20	long	colony	A
17.5	3.28	20	long	colony	A
17.3	3.87	20	long	colony	A
16.8	3.6	20	long	colony	A
17.6	4.62	20	long	colony	A
18.1	4.25	20	long	colony	A
17.3	3.93	20	long	colony	A
15.9	5.37	20	long	colony	B
16	5.05	20	long	colony	B
16.1	4.67	20	long	colony	B
15.7	5.15	20	long	colony	B
16.8	5.23	20	long	colony	B
15.9	4.83	20	long	colony	B
16.5	4.53	20	long	colony	B
15.7	4.58	20	long	colony	B
16.2	4.53	20	long	colony	B
15.5	4.6	20	long	colony	B
16.4	4.43	20	long	colony	B
16.6	4.58	20	long	colony	B
16.4	4.87	20	long	colony	B
15.9	4.38	20	long	colony	B
16.6	4.5	20	long	colony	B
15.9	4.58	20	long	colony	B
16.2	7.5	20	long	colony	B
16.1	3.6	20	long	colony	B
16.5	5.73	20	long	colony	B
15.6	4.08	20	long	colony	B
16.5	4.23	20	long	colony	B
15.7	-2.1	20	long	colony	B
16.1	6	20	long	colony	B
15.9	3.12	20	long	colony	B
15.9	4.17	20	long	colony	B
16.1	4.6	20	long	colony	B
16.4	5.18	20	long	colony	B
16.6	5.1	20	long	colony	B
16	4.63	20	long	colony	B
17.7	4.17	20	long	colony	C
17.5	4	20	long	colony	C
18.2	3.97	20	long	colony	C
17.7	4.03	20	long	colony	C
18.5	3.87	20	long	colony	C
17.9	4	20	long	colony	C
18.4	3.6	20	long	colony	C
17.4	3.35	20	long	colony	C
18.4	4.07	20	long	colony	C
17.5	3.5	20	long	colony	C
18.3	4.1	20	long	colony	C
18	3.7	20	long	colony	C
17.2	3.7	20	long	colony	C
17.2	3.75	20	long	colony	C
18.1	4.27	20	long	colony	C
18	3.4	20	long	colony	C
18.4	5.75	20	long	colony	C
17.6	2.86	20	long	colony	C
18.6	3.8	20	long	colony	C
17.9	3.4	20	long	colony	C
18.3	3.4	20	long	colony	C
17.7	3.28	20	long	colony	C
18.7	5.15	20	long	colony	C
18.8	2.68	20	long	colony	C
18.2	3.67	20	long	colony	C
18.6	3.25	20	long	colony	C
19	4.32	20	long	colony	C
18.8	3.85	20	long	colony	C
18.1	3.85	20	long	colony	C
16.5	4.27	20	long	colony	D
16.2	4.48	20	long	colony	D
16.6	4.13	20	long	colony	D
16.4	4.7	20	long	colony	D
17	4.57	20	long	colony	D
16.2	4.4	20	long	colony	D
17.1	4.3	20	long	colony	D
16.5	4.25	20	long	colony	D
17.4	3.87	20	long	colony	D
16.3	4.05	20	long	colony	D
17	3.93	20	long	colony	D
17.2	3.95	20	long	colony	D
16.8	3.97	20	long	colony	D
16.2	4.05	20	long	colony	D
16.9	4.07	20	long	colony	D
16.6	4.08	20	long	colony	D
17.4	6.7	20	long	colony	D
16.7	3.64	20	long	colony	D
17.1	4.53	20	long	colony	D
16.5	4.23	20	long	colony	D
17.2	4.1	20	long	colony	D
17	4.15	20	long	colony	D
17.4	12.7	20	long	colony	D
17.3	2.5	20	long	colony	D
17.5	4.2	20	long	colony	D
17.3	4.48	20	long	colony	D
17.6	5.45	20	long	colony	D
17.7	4.75	20	long	colony	D
18.6	4.45	20	long	colony	D
15.6	5.13	20	long	colony	E
16	5.2	20	long	colony	E
16.8	4.47	20	long	colony	E
15.7	5.2	20	long	colony	E
17	5.27	20	long	colony	E
15.8	4.63	20	long	colony	E
16.1	4.53	20	long	colony	E
15.9	4.23	20	long	colony	E
17.3	4.63	20	long	colony	E
15.8	4.35	20	long	colony	E
16.1	4.83	20	long	colony	E
16.9	4.45	20	long	colony	E
15.9	4.83	20	long	colony	E
16.6	5.25	20	long	colony	E
16.2	4.8	20	long	colony	E
16.5	5.1	20	long	colony	E
16.4	7.9	20	long	colony	E
16.5	4.32	20	long	colony	E
16.5	5.4	20	long	colony	E
16.8	5.1	20	long	colony	E
17	4.43	20	long	colony	E
16.9	4.68	20	long	colony	E
16.7	4.86	20	long	colony	E
16.2	5.17	20	long	colony	E
17	5.43	20	long	colony	E
17.1	5.57	20	long	colony	E
16.6	5.6	20	long	colony	E
15.9	4.95	20	long	colony	E
16.8	2.47	12	short	chamber	A
17.1	6.8	12	short	chamber	A
18.1	6.47	12	short	chamber	A
18.5	8.25	12	short	chamber	A
19	6.33	12	short	chamber	A
19.7	7.23	12	short	chamber	A
19.7	6.33	12	short	chamber	A
19.4	6.1	12	short	chamber	A
19.3	4.97	12	short	chamber	A
18.9	6.73	12	short	chamber	A
19.1	5.93	12	short	chamber	A
19	6.38	12	short	chamber	A
19.3	5.7	12	short	chamber	A
20.2	7.83	12	short	chamber	A
19.9	6.73	12	short	chamber	A
20.6	7.65	12	short	chamber	A
22.4	11.95	12	short	chamber	A
22.2	6.96	12	short	chamber	A
25.4	5.8	12	short	chamber	A
22.3	7.98	12	short	chamber	A
24.2	6.6	12	short	chamber	A
24.6	9	12	short	chamber	A
25	13.1	12	short	chamber	A
25.7	9.02	12	short	chamber	A
27.3	9.43	12	short	chamber	A
25.7	9.83	12	short	chamber	A
24.1	8.1	12	short	chamber	A
24.6	10.03	12	short	chamber	A
25.3	6.65	12	short	chamber	A
17.7	3.7	12	short	chamber	B
18.3	10.15	12	short	chamber	B
19	8.3	12	short	chamber	B
18.6	9.73	12	short	chamber	B
20.5	12.3	12	short	chamber	B
18.8	10.2	12	short	chamber	B
20.5	10.4	12	short	chamber	B
22.2	12.25	12	short	chamber	B
24.3	12.27	12	short	chamber	B
24.1	11.9	12	short	chamber	B
25.4	11.8	12	short	chamber	B
25	11.95	12	short	chamber	B
22.3	5.13	12	short	chamber	B
23.9	8.65	12	short	chamber	B
25.1	9.77	12	short	chamber	B
25.1	10.53	12	short	chamber	B
27.1	18.6	12	short	chamber	B
25	8.36	12	short	chamber	B
25.2	5.83	12	short	chamber	B
24.9	8.58	12	short	chamber	B
26.2	9.27	12	short	chamber	B
25.8	10.98	12	short	chamber	B
26.7	10.75	12	short	chamber	B
27.1	8.74	12	short	chamber	B
27.2	8.63	12	short	chamber	B
27.5	10	12	short	chamber	B
28.8	8.57	12	short	chamber	B
18.6	3.97	12	short	chamber	C
18.8	7.25	12	short	chamber	C
19	10.57	12	short	chamber	C
20.8	9.45	12	short	chamber	C
20.4	11.13	12	short	chamber	C
21.8	10.25	12	short	chamber	C
21.3	9.5	12	short	chamber	C
21.3	9.33	12	short	chamber	C
23.1	9.03	12	short	chamber	C
20.2	9.33	12	short	chamber	C
22.3	10.13	12	short	chamber	C
22	10.73	12	short	chamber	C
24.1	11.6	12	short	chamber	C
25.4	15.1	12	short	chamber	C
27	10.4	12	short	chamber	C
30.4	12.68	12	short	chamber	C
31.8	16.5	12	short	chamber	C
18.6	3.5	12	short	chamber	D
19.5	7.1	12	short	chamber	D
19.9	7.83	12	short	chamber	D
20.4	7.03	12	short	chamber	D
21.1	7.97	12	short	chamber	D
20.4	7.83	12	short	chamber	D
21.5	8.17	12	short	chamber	D
21.2	7.43	12	short	chamber	D
21.7	5.43	12	short	chamber	D
21.7	8.68	12	short	chamber	D
22.1	7.7	12	short	chamber	D
23	8.65	12	short	chamber	D
23.9	7.4	12	short	chamber	D
24.7	12.58	12	short	chamber	D
26.2	11	12	short	chamber	D
16.9	2.97	12	short	chamber	E
17.5	6.28	12	short	chamber	E
18.1	7.2	12	short	chamber	E
19	5.88	12	short	chamber	E
19.5	6.07	12	short	chamber	E
19.1	6.13	12	short	chamber	E
19.6	6.53	12	short	chamber	E
19.1	5.65	12	short	chamber	E
19.3	5.03	12	short	chamber	E
18.9	6.55	12	short	chamber	E
19.2	6.97	12	short	chamber	E
19.3	6.23	12	short	chamber	E
21.1	7.2	12	short	chamber	E
21.4	9.48	12	short	chamber	E
22.8	6.4	12	short	chamber	E
24.2	7.25	12	short	chamber	E
24.4	10.1	12	short	chamber	E
25.3	6.9	12	short	chamber	E
26	6.43	12	short	chamber	E
25.9	7.6	12	short	chamber	E
24.5	4.7	12	short	chamber	E
25.3	7.75	12	short	chamber	E
24.6	11.5	12	short	chamber	E
23.5	7.08	12	short	chamber	E
24.5	-0.5	12	short	chamber	E
25.3	7.43	12	short	chamber	E
17.5	4.13	7	short	chamber	A
18.2	6.83	7	short	chamber	A
18.6	8.9	7	short	chamber	A
19.3	9.75	7	short	chamber	A
20	9.43	7	short	chamber	A
20	8.3	7	short	chamber	A
20.5	7.93	7	short	chamber	A
19.7	8.33	7	short	chamber	A
19.2	6.43	7	short	chamber	A
19.5	8.13	7	short	chamber	A
18.8	6.87	7	short	chamber	A
18.6	7.83	7	short	chamber	A
19.2	6.1	7	short	chamber	A
20.3	8.2	7	short	chamber	A
20.2	8.2	7	short	chamber	A
20.1	8	7	short	chamber	A
20.6	10.2	7	short	chamber	A
19.5	5.68	7	short	chamber	A
19.1	6	7	short	chamber	A
17.9	6.3	7	short	chamber	A
20.3	9.03	7	short	chamber	A
18.9	7.98	7	short	chamber	A
19.2	11.2	7	short	chamber	A
19.1	6.8	7	short	chamber	A
18.9	7.67	7	short	chamber	A
18.7	8.33	7	short	chamber	A
18.6	1.7	7	short	chamber	B
19.1	4.9	7	short	chamber	B
20.3	6	7	short	chamber	B
20.4	7.4	7	short	chamber	B
21.4	7	7	short	chamber	B
18.6	7.2	7	short	chamber	B
20.4	7.3	7	short	chamber	B
20.1	6.2	7	short	chamber	B
20.6	8	7	short	chamber	B
19.1	9.7	7	short	chamber	B
20.3	8.8	7	short	chamber	B
22.8	11	7	short	chamber	B
24	13.3	7	short	chamber	B
24.1	15.6	7	short	chamber	B
27.1	16.9	7	short	chamber	B
31	17.5	7	short	chamber	B
30.3	20.4	7	short	chamber	B
19.3	2	7	short	chamber	C
19.2	5.5	7	short	chamber	C
20.9	6.53	7	short	chamber	C
21.5	8.15	7	short	chamber	C
22.1	6.97	7	short	chamber	C
21	7.83	7	short	chamber	C
22.8	8.8	7	short	chamber	C
22.8	9.63	7	short	chamber	C
24.4	9.2	7	short	chamber	C
25.1	11.13	7	short	chamber	C
28.4	11.07	7	short	chamber	C
30.3	13.28	7	short	chamber	C
17	0.6	7	short	chamber	D
17.2	4.8	7	short	chamber	D
17.7	5.3	7	short	chamber	D
19	6.8	7	short	chamber	D
19.1	6.2	7	short	chamber	D
18.7	8.3	7	short	chamber	D
20	8.7	7	short	chamber	D
19.6	8.3	7	short	chamber	D
19.6	8.7	7	short	chamber	D
21.6	9.5	7	short	chamber	D
20.9	8.1	7	short	chamber	D
20.2	8.9	7	short	chamber	D
21.6	9.8	7	short	chamber	D
22.4	13	7	short	chamber	D
26.3	12.2	7	short	chamber	D
23.6	10.3	7	short	chamber	D
22	13.3	7	short	chamber	D
21.6	1.8	7	short	chamber	D
17.5	6.3	7	short	chamber	G
17.6	9.4	7	short	chamber	G
20	11.2	7	short	chamber	G
19.7	10.3	7	short	chamber	G
20.8	7.7	7	short	chamber	G
20.9	10.5	7	short	chamber	G
20.2	9.3	7	short	chamber	G
19.5	10.4	7	short	chamber	G
20.3	8.7	7	short	chamber	G
20.1	12.1	7	short	chamber	G
20.4	10.1	7	short	chamber	G
20.6	11.2	7	short	chamber	G
20.5	10.3	7	short	chamber	G
21.4	13.1	7	short	chamber	G
23.1	11	7	short	chamber	G
23.9	13.3	7	short	chamber	G
26.4	20.3	7	short	chamber	G
27.7	11.2	7	short	chamber	G
28.1	13.6	7	short	chamber	G
26.3	12.8	7	short	chamber	G
28	10.9	7	short	chamber	G
26.2	13.6	7	short	chamber	G
27.7	17.3	7	short	chamber	G
18	3.2	20	short	chamber	C
18	2.8	20	short	chamber	C
17.9	2.3	20	short	chamber	C
18.2	2.3	20	short	chamber	C
18.5	3.6	20	short	chamber	C
18.4	3.3	20	short	chamber	C
19	4.2	20	short	chamber	C
19.4	3.4	20	short	chamber	C
19.6	2.9	20	short	chamber	C
19.6	3.7	20	short	chamber	C
19.9	3.1	20	short	chamber	C
19.4	4.2	20	short	chamber	C
18.9	4.7	20	short	chamber	C
19.1	4.3	20	short	chamber	C
18.7	3.3	20	short	chamber	C
18.9	2.1	20	short	chamber	C
18.2	2.7	20	short	chamber	C
16.3	2.9	20	short	chamber	C
18.4	2.9	20	short	chamber	C
17.5	3.1	20	short	chamber	C
17.4	3	20	short	chamber	C
17.9	4.9	20	short	chamber	C
17.6	4.7	20	short	chamber	C
17	5	20	short	chamber	C
18.2	1.4	20	short	chamber	C
17.7	1.5	20	short	chamber	C
18.5	0.2	20	short	chamber	C
17.3	1.9	20	short	chamber	C
17.3	0.2	20	short	chamber	C
17.2	1.3	20	short	chamber	C
18.4	3.2	20	short	chamber	F
18.4	2.8	20	short	chamber	F
18.3	2.3	20	short	chamber	F
19.1	2.3	20	short	chamber	F
19.8	3.6	20	short	chamber	F
21.1	3.3	20	short	chamber	F
19.9	4.2	20	short	chamber	F
20.2	3.4	20	short	chamber	F
19.4	2.9	20	short	chamber	F
20.3	3.7	20	short	chamber	F
19.7	3.1	20	short	chamber	F
21.7	4.2	20	short	chamber	F
21.6	4.7	20	short	chamber	F
22.2	4.3	20	short	chamber	F
22.9	3.3	20	short	chamber	F
19.8	2.1	20	short	chamber	F
17.9	2.7	20	short	chamber	F
20.7	2.9	20	short	chamber	F
18.4	2.9	20	short	chamber	F
20.1	3.1	20	short	chamber	F
19.3	3	20	short	chamber	F
23.8	4.9	20	short	chamber	F
22.2	4.7	20	short	chamber	F
24.6	5	20	short	chamber	F
22.1	1.4	20	short	chamber	F
19.2	5.9	20	short	chamber	H
19.3	5.8	20	short	chamber	H
19.7	5.4	20	short	chamber	H
19.7	4.9	20	short	chamber	H
21.1	6.1	20	short	chamber	H
22.2	6.5	20	short	chamber	H
23.2	7.1	20	short	chamber	H
23.6	6.3	20	short	chamber	H
24.6	7.6	20	short	chamber	H
25.7	7.7	20	short	chamber	H
26.9	7.8	20	short	chamber	H
26.7	7.6	20	short	chamber	H
27.3	7.4	20	short	chamber	H
27.9	6.5	20	short	chamber	H
28.4	6.3	20	short	chamber	H
27.5	5.4	20	short	chamber	H
27.5	5.7	20	short	chamber	H
27.4	5.8	20	short	chamber	H
27.4	6.2	20	short	chamber	H
26.9	2	20	short	chamber	H
26.3	5.6	20	short	chamber	H
27.7	5.2	20	short	chamber	H
26.5	5.6	20	short	chamber	H
28.5	4.2	20	short	chamber	H
28	5	20	short	chamber	H
28.8	5.6	20	short	chamber	H
28.7	5.8	20	short	chamber	H
26.8	4.7	20	short	chamber	H
25.9	4.3	20	short	chamber	H
26.2	4.8	20	short	chamber	H
18.4	4.4	20	short	chamber	H
18.6	4.9	20	short	chamber	H
19.3	4.6	20	short	chamber	H
18.2	4.2	20	short	chamber	H
18.9	5.6	20	short	chamber	H
19.2	4.7	20	short	chamber	H
19.2	5.6	20	short	chamber	H
19.9	4.4	20	short	chamber	H
20.2	4.4	20	short	chamber	H
20.7	5.5	20	short	chamber	H
21.1	5.3	20	short	chamber	H
20.4	5.2	20	short	chamber	H
20.3	5.1	20	short	chamber	H
19.3	5.7	20	short	chamber	H
20	4.2	20	short	chamber	H
20.2	5.1	20	short	chamber	H
20.1	6.3	20	short	chamber	H
21.5	6	20	short	chamber	H
20.7	5.2	20	short	chamber	H
21.7	5.8	20	short	chamber	H
22.2	6	20	short	chamber	H
22.7	6.3	20	short	chamber	H
23	6.5	20	short	chamber	H
22.7	4.9	20	short	chamber	H
23	5.9	20	short	chamber	H
24.4	6.3	20	short	chamber	H
25.1	5.6	20	short	chamber	H
23.7	5.5	20	short	chamber	H
24.4	6.5	20	short	chamber	H
26.7	6.5	20	short	chamber	H
18.8	5.2	20	short	chamber	H
17.8	4.2	20	short	chamber	H
17.6	4.3	20	short	chamber	H
16.7	4.4	20	short	chamber	H
18.6	5.3	20	short	chamber	H
19.7	5.3	20	short	chamber	H
20.4	5.9	20	short	chamber	H
21.3	5	20	short	chamber	H
21.5	4.4	20	short	chamber	H
21.6	5.4	20	short	chamber	H
22	5.3	20	short	chamber	H
21.5	5.3	20	short	chamber	H
21.3	5.1	20	short	chamber	H
19.3	5.1	20	short	chamber	H
22.4	5.5	20	short	chamber	H
22.2	4.9	20	short	chamber	H
24	7.8	20	short	chamber	H
27.3	7.9	20	short	chamber	H
28.8	8	20	short	chamber	H
25.3	5.2	20	short	chamber	H
19.3	9.4	20	long	chamber	B
19.3	10.4	20	long	chamber	B
19	5.5	20	long	chamber	B
18.9	9.2	20	long	chamber	B
19.1	9.1	20	long	chamber	B
20	8.7	20	long	chamber	B
19.9	9.9	20	long	chamber	B
20	7.8	20	long	chamber	B
20	7.5	20	long	chamber	B
19.6	9.3	20	long	chamber	B
19.6	7.8	20	long	chamber	B
19.4	8.7	20	long	chamber	B
19.7	6.2	20	long	chamber	B
19.7	8.1	20	long	chamber	B
19.7	7.5	20	long	chamber	B
19.4	6.3	20	long	chamber	B
19.7	8.3	20	long	chamber	B
17.6	4.4	20	long	chamber	B
18.7	11	20	long	chamber	B
19.2	7.1	20	long	chamber	B
19.7	7.1	20	long	chamber	B
19.6	6.8	20	long	chamber	B
19.6	7.8	20	long	chamber	B
19.8	7.5	20	long	chamber	B
19.8	6.6	20	long	chamber	B
19.7	5.5	20	long	chamber	B
19.9	5.3	20	long	chamber	B
19	7.9	20	long	chamber	B
19	5.6	20	long	chamber	B
19.6	7.6	20	long	chamber	B
16.8	4.5	20	long	chamber	D
17.2	3.93	20	long	chamber	D
17.6	4.75	20	long	chamber	D
17.3	4.24	20	long	chamber	D
17.3	5.23	20	long	chamber	D
17.3	4.88	20	long	chamber	D
17.7	6.1	20	long	chamber	D
17.4	4.28	20	long	chamber	D
17.4	4.53	20	long	chamber	D
17.2	4.58	20	long	chamber	D
17.3	3.83	20	long	chamber	D
17.4	4.8	20	long	chamber	D
17.5	4.5	20	long	chamber	D
17	4.53	20	long	chamber	D
17.1	4.03	20	long	chamber	D
17.5	4.03	20	long	chamber	D
17.1	4.6	20	long	chamber	D
17.1	4.48	20	long	chamber	D
17.5	5.5	20	long	chamber	D
16.7	4.18	20	long	chamber	D
17.4	5.77	20	long	chamber	D
17.6	4.7	20	long	chamber	D
17.2	5.7	20	long	chamber	D
17.4	3.8	20	long	chamber	D
17.1	4.53	20	long	chamber	D
17.3	4.65	20	long	chamber	D
17.1	3.57	20	long	chamber	D
16.9	4	20	long	chamber	D
16.9	4.87	20	long	chamber	D
16.8	4.78	20	long	chamber	D
16.7	8.1	20	long	chamber	H
18.3	7.5	20	long	chamber	H
17.9	6.7	20	long	chamber	H
18.1	7.5	20	long	chamber	H
18.7	8.3	20	long	chamber	H
18.5	7.9	20	long	chamber	H
19.1	8	20	long	chamber	H
19.2	7	20	long	chamber	H
19.3	6.8	20	long	chamber	H
18.6	7.5	20	long	chamber	H
19.6	7.5	20	long	chamber	H
18.8	8.9	20	long	chamber	H
19.2	8.1	20	long	chamber	H
18.6	8.4	20	long	chamber	H
19.3	6.3	20	long	chamber	H
19	6.6	20	long	chamber	H
19	7.8	20	long	chamber	H
18.8	7.2	20	long	chamber	H
17.8	6.8	20	long	chamber	H
17.9	7.1	20	long	chamber	H
18.1	7.8	20	long	chamber	H
18.1	8.6	20	long	chamber	H
18.1	7.4	20	long	chamber	H
17.2	6.5	20	long	chamber	H
18.2	8.2	20	long	chamber	H
18.4	6.8	20	long	chamber	H
17.7	6.3	20	long	chamber	H
16.3	11.7	20	long	chamber	H
17	13.3	20	long	chamber	H
17.3	15.3	20	long	chamber	H
18	6.4	20	long	chamber	H
17.6	5.28	20	long	chamber	H
18.5	5.8	20	long	chamber	H
17.6	5.6	20	long	chamber	H
18.6	6.6	20	long	chamber	H
17.7	6.8	20	long	chamber	H
18.2	7.07	20	long	chamber	H
18.6	6.63	20	long	chamber	H
18.5	5.83	20	long	chamber	H
17.5	6.53	20	long	chamber	H
17.5	6.17	20	long	chamber	H
18.5	6.95	20	long	chamber	H
18.5	9.8	20	long	chamber	H
16.6	4	20	long	chamber	H
17.4	5.73	20	long	chamber	H
17.8	6.05	20	long	chamber	H
18.5	6.63	20	long	chamber	H
17.8	5.8	20	long	chamber	H
18.4	6.87	20	long	chamber	H
17.9	6.25	20	long	chamber	H
18	6.87	20	long	chamber	H
17.4	6.38	20	long	chamber	H
17.2	7.37	20	long	chamber	H
17.5	5.93	20	long	chamber	H
18.2	6.6	20	long	chamber	H
17.8	6.18	20	long	chamber	H
17.6	5.53	20	long	chamber	H
18	6.53	20	long	chamber	H
17.7	5.97	20	long	chamber	H
17.8	6.1	20	long	chamber	H
19	6.1	20	long	chamber	H
18.1	5.7	20	long	chamber	H
17.6	5.4	20	long	chamber	H
18.1	5.1	20	long	chamber	H
18.4	6.77	20	long	chamber	H
18.5	6.28	20	long	chamber	H
18	6.33	20	long	chamber	H
18.4	6.05	20	long	chamber	H
17.8	4.73	20	long	chamber	H
17.2	6	20	long	chamber	H
17.6	5.43	20	long	chamber	H
18.7	6.13	20	long	chamber	H
18.3	6.2	20	long	chamber	H
16.5	6	20	long	chamber	H
17.5	4.93	20	long	chamber	H
18.4	5.8	20	long	chamber	H
17.1	6.43	20	long	chamber	H
18.7	4.8	20	long	chamber	H
18.3	5.47	20	long	chamber	H
18.9	5.5	20	long	chamber	H
19.1	4.9	20	long	chamber	H
18.8	5.68	20	long	chamber	H
19.3	5.2	20	long	chamber	H
18.8	4.8	20	long	chamber	H
19.5	5.3	20	long	chamber	H
19.3	4.38	20	long	chamber	H
19.2	4.17	20	long	chamber	H
18.7	4.7	20	long	chamber	H
18.3	4.8	20	long	chamber	H
17.9	3.98	20	long	chamber	H
