# Supplementary material for: Breeding and hibernation of captive meadow jumping mice (Zapus hudsonius)
Source: PLoS One. 2021 May 10;16(5):e0240706. doi: 10.1371/journal.pone.0240706 (PMC8109813; doi:10.1371/journal.pone.0240706)
Supplement: S4 Table — (XLSX) [file pone.0240706.s010.xlsx]

## Sheet: Days Found Torpid
	20º C, 16L:8D (Colony Control)					12º C, 8L:16D					7º C, 8L:16D					20º C, 8L:16D					20º C, 16L:8D (Chamber Control)
Days Elapsed/Animal	23	27	29	34	39	21	25	28	36	40	22	24	32	37	47	31	43	55	57	58	26	35	54	56	59
0
1	--	--	--	--	--	--	--	--	--	--	--	--	--	--	--
3
7
9	--	--	--	--	--	--	--	--	--	--	--	--	--	--	--
10																--	--	--	--	--	--	--	--	--	--
14
17
21
24
28
31
35
38
42
45													torpid
49													torpid
52
56									torpid				torpid
58									torpid				torpid			--	--	--	--	--	--	--	--	--	--
59	--	--	--	--	--	--	--	--	--	--	--	--	--	--	--
63								torpid	torpid			torpid	torpid
66								torpid	torpid			torpid	torpid	torpid
70								torpid	torpid			torpid	torpid	torpid
73								torpid	torpid			torpid	torpid	torpid						torpid
77								torpid	torpid			torpid	torpid	torpid
79								torpid	torpid			torpid	torpid	torpid		--	--	--	--	--	--	--	--	--	--
80	--	--	--	--	--	--	--	--	--	--	--	--	--	--	--					torpid
84								torpid	torpid			torpid	torpid	torpid	torpid					torpid
87								torpid	torpid			torpid	torpid	torpid	torpid					torpid
91								torpid	torpid			torpid	torpid	torpid	torpid		torpid
94	--	--	--	--	--	--	--	--	--	--	--	--	--	--	--		torpid			torpid
97								torpid	torpid	torpid		torpid	torpid	torpid	torpid	--	--	--	--	--	--	--	--	--	--
98	--	--	--	--	--	--	--	--	--	--	--	--	--	--	--		torpid			torpid
101							torpid	torpid				torpid	torpid	torpid	torpid		torpid			torpid
105								torpid	torpid	torpid		torpid	torpid		torpid					torpid
Post-Experiment Husbandry Check							torpid	torpid	torpid	torpid		torpid	torpid	torpid	torpid		torpid			torpid
-- No data (checks performed on consecutive days)
