# Supplementary material for: Breeding and hibernation of captive meadow jumping mice (Zapus hudsonius)
Source: PLoS One. 2021 May 10;16(5):e0240706. doi: 10.1371/journal.pone.0240706 (PMC8109813; doi:10.1371/journal.pone.0240706)
Supplement: S1 File — This ZIP file contains tab-separated tables in text format. (ZIP) [file pone.0240706.s011.zip]

Archive with 44 entries (43 files):
- S6Fig_C_H_Body-Mass-Food_Activity.txt
- __MACOSX/
- __MACOSX/._S6Fig_C_H_Body-Mass-Food_Activity.txt
- Fig_5E_Pre-Torpor_Food_vs_Body_Mass_20C.txt
- __MACOSX/._Fig_5E_Pre-Torpor_Food_vs_Body_Mass_20C.txt
- Fig_4_Body_Mass.txt
- __MACOSX/._Fig_4_Body_Mass.txt
- Fig_5D_Food_per_Day_at_Max_Mass.txt
- __MACOSX/._Fig_5D_Food_per_Day_at_Max_Mass.txt
- Fig_3C_Body_Mass.txt
- __MACOSX/._Fig_3C_Body_Mass.txt
- S6Fig_A_F_Body-Mass_Food_Activity.txt
- __MACOSX/._S6Fig_A_F_Body-Mass_Food_Activity.txt
- S6Fig_E_J_Body-Mass_Food_Activity.txt
- __MACOSX/._S6Fig_E_J_Body-Mass_Food_Activity.txt
- Fig_5F_Pre-Torpor_Food_vs_Body_Mass_12C.txt
- __MACOSX/._Fig_5F_Pre-Torpor_Food_vs_Body_Mass_12C.txt
- Fig_2D_Fraction_Male.txt
- S5Fig_A_Days_to_Max_Mass.txt
- __MACOSX/._S5Fig_A_Days_to_Max_Mass.txt
- S2Fig_F_Single-Sex_Litter_Size.txt
- Fig_2C_Litter_Sizes.txt
- S6Fig_B_G_Body-Mass_Food_Activity.txt
- __MACOSX/._S6Fig_B_G_Body-Mass_Food_Activity.txt
- Fig_5G_Pre-Torpor_Food_vs_Body_Mass_7C.txt
- __MACOSX/._Fig_5G_Pre-Torpor_Food_vs_Body_Mass_7C.txt
- Fig_5C_Max_Percent_Body_Mass.txt
- __MACOSX/._Fig_5C_Max_Percent_Body_Mass.txt
- S6Fig_D_I_Body-Mass_Food_Activity.txt
- __MACOSX/._S6Fig_D_I_Body-Mass_Food_Activity.txt
- Fig_4_Food_Consumption.txt
- __MACOSX/._Fig_4_Food_Consumption.txt
- Fig_3A_Body_Mass_by_Age.txt
- __MACOSX/._Fig_3A_Body_Mass_by_Age.txt
- Fig_5A_Days_to_25_Percent_Gain.txt
- __MACOSX/._Fig_5A_Days_to_25_Percent_Gain.txt
- S5Fig_B_Food_at_Max_Mass_by_Temp.txt
- __MACOSX/._S5Fig_B_Food_at_Max_Mass_by_Temp.txt
- Fig_3B_Body_Mass.txt
- __MACOSX/._Fig_3B_Body_Mass.txt
- Fig_2B_Possible_Gestation_Lengths.txt
- __MACOSX/._Fig_2B_Possible_Gestation_Lengths.txt
- Fig_5B_Days_to_Torpor_Onset.txt
- __MACOSX/._Fig_5B_Days_to_Torpor_Onset.txt
