# Supplementary material for: Breeding and hibernation of captive meadow jumping mice (Zapus hudsonius)
Source: PLoS One. 2021 May 10;16(5):e0240706. doi: 10.1371/journal.pone.0240706 (PMC8109813; doi:10.1371/journal.pone.0240706)
Supplement: S1 File — This ZIP file contains tab-separated tables in text format. (ZIP) [file pone.0240706.s011.zip › S6Fig_C_H_Body-Mass-Food_Activity.txt]

Days Elapsed	Body Weight	Avg Food Consumption	Motion Dark	Dark Total	Motion Light	Light Total	Motion Total	Total Total	Fraction Motion Dark	Fraction Motion Light	Fraction Total Motion	Found Torpid
0	18.6
1
4		4.5	93	96	32	192	125	288	0.96875	0.16666667	0.43402778
7	19	5.7	74.6666667	96	9	181.666667	83.6666667	277.666667	0.77777778	0.04954128	0.30132053
11		4.6	45.5	192	4.25	96	49.75	288	0.23697917	0.04427083	0.17274306
14	18.5	6	48	192	6	94	54	286	0.25	0.06382979	0.18881119
18		7.1	57.75	192	7	96	64.75	288	0.30078125	0.07291667	0.22482639
21	20.5	9.4	62.6666667	192	7.66666667	95	70.3333333	287	0.32638889	0.08070175	0.24506388
25		10	64.25	191.75	3.25	96	67.5	287.75	0.33507171	0.03385417	0.23457863
28	26	10.2	59.6666667	192	1.66666667	66.3333333	61.3333333	258.333333	0.31076389	0.02512563	0.23741935
32		10.5
35	27	10.7
39		10.4
42	28.6	9.1
46		8.6
49	23.9	6
53		9.1	92.75	192	14.25	96	107	288	0.48307292	0.1484375	0.37152778	40
56	23.7	7.6	72.3333333	192	12.3333333	95	84.6666667	287	0.37673611	0.12982456	0.29500581
60		1.4	42.5	192	0.75	96	43.25	288	0.22135417	0.0078125	0.15017361
63	24	4.9	72.6666667	192	23	94.6666667	95.6666667	286.666667	0.37847222	0.24295775	0.33372093
67		6.4	65	192	15	96	80	288	0.33854167	0.15625	0.27777778	40
70	29.9	6.8	62.3333333	192	15.6666667	94.6666667	78	286.666667	0.32465278	0.16549296	0.27209302	40
74	23.1	2	31.5	192	5.75	96	37.25	288	0.1640625	0.05989583	0.12934028	40
77	22.9	0	0.66666667	192	1	94	1.66666667	286	0.00347222	0.0106383	0.00582751
81		0.2										40
84	22.7	0.4
88		0.2	9	192	0.25	96	9.25	288	0.046875	0.00260417	0.03211806	40
91	21.8	0	0	192	1.33333333	94.6666667	1.33333333	286.666667	0	0.01408451	0.00465116
95		0.4	0	192	12.75	96	12.75	288	0	0.1328125	0.04427083	40
98	20.8	0.3	0.66666667	192	0	74	0.66666667	266	0.00347222	0	0.00250627
102		0.1										40
105	20.3	0.3										40
109		0.5	23.75	192	1	96	24.75	288	0.12369792	0.01041667	0.0859375	40
112	19.9	0	0.33333333	192	1.33333333	94.6666667	1.66666667	286.666667	0.00173611	0.01408451	0.00581395
116		0	1.75	192	6.75	96	8.5	288	0.00911458	0.0703125	0.02951389	40
119	19.5	0.2	0	192	0.66666667	96	0.66666667	288	0	0.00694444	0.00231481
123		0										40
126	19.1	0.3	0	181	0	96	0	277	0	0	0
130		0	0	192	4.5	96	4.5	288	0	0.046875	0.015625	40
133	18.9	0.1	0	192	1	95	1	287	0	0.01052632	0.00348432
137
140
144
147
151
154
158
161
165
168
172
175
179
182
186
189
