# Supplementary material for: Breeding and hibernation of captive meadow jumping mice (Zapus hudsonius)
Source: PLoS One. 2021 May 10;16(5):e0240706. doi: 10.1371/journal.pone.0240706 (PMC8109813; doi:10.1371/journal.pone.0240706)
Supplement: S1 File — This ZIP file contains tab-separated tables in text format. (ZIP) [file pone.0240706.s011.zip › Fig_4_Body_Mass.txt]

Day	Colony Control	Colony Control	Colony Control	Colony Control	Colony Control	12 degrees	12 degrees	12 degrees	12 degrees	12 degrees	7 degrees	7 degrees	7 degrees	7 degrees	7 degrees	20 degrees	20 degrees	20 degrees	20 degrees	20 degrees	Chamber Control	Chamber Control	Chamber Control	Chamber Control	Chamber Control	12 degrees Torpid	12 degrees Torpid	12 degrees Torpid	12 degrees Torpid	12 degrees Torpid	7 degrees Torpid	7 degrees Torpid	7 degrees Torpid	7 degrees Torpid	7 degrees Torpid	20 degreesTorpid	20 degreesTorpid	20 degreesTorpid	20 degreesTorpid	20 degreesTorpid
0	16.9	15.7	16.8	16.4	15.6	16.2	16.5	18.1	17.8	16.1	16	17	18.3	16.4	16.5
3	16.6	15.9	17.7	16.5	15.6	16.8	17.7	18.6	18.6	16.9	17.5	18.6	19.3	17	17.5
7	17	16	17.5	16.2	16	17.1	18.3	18.8	19.5	17.5	18.2	19.1	19.2	17.2	17.6
10	18	16.1	18.2	16.6	16.8	18.1	19	19	19.9	18.1	18.6	20.3	20.9	17.7	20
14	17.4	15.7	17.7	16.4	15.7	18.5	18.6	20.8	20.4	19	19.3	20.4	21.5	19	19.7
17	18.1	16.8	18.5	17	17	19	20.5	20.4	21.1	19.5	20	21.4	22.1	19.1	20.8
21	17.5	15.9	17.9	16.2	15.8	19.7	18.8	21.8	20.4	19.1	20	18.6	21	18.7	20.9
24	17.8	16.5	18.4	17.1	16.1	19.7	20.5	21.3	21.5	19.6	20.5	20.4	22.8	20	20.2
28	17.5	15.7	17.4	16.5	15.9	19.4	22.2	21.3	21.2	19.1	19.7	20.1	22.8	19.6	19.5
31	18.2	16.2	18.4	17.4	17.3	19.3	24.3	23.1	21.7	19.3	19.2	20.6	24.4	19.6	20.3
35	17.2	15.5	17.5	16.3	15.8	18.9	24.1	20.2	21.7	18.9	19.5	19.1	25.1	21.6	20.1
38	17.8	16.4	18.3	17	16.1	19.1	25.4	22.3	22.1	19.2	18.8	20.3	28.4	20.9	20.4
42	17.9	16.6	18	17.2	16.9	19	25	22	23	19.3	18.6	22.8	30.3	20.2	20.6
45	17.4	16.4	17.2	16.8	15.9	19.3	22.3	24.1	23.9	21.1	19.2	24	30.7	21.6	20.5																		30.7
49	17.2	15.9	17.2	16.2	16.6	20.2	23.9	25.4	24.7	21.4	20.3	24.1	26.2	22.4	21.4																		26.2
52	17.6	16.6	18.1	16.9	16.2	19.9	25.1	27	26.2	22.8	20.2	27.1	26.2	26.3	23.1																		26.2
56	17.2	15.9	18	16.6	16.5	20.6	25.1	30.4	26.3	24.2	20.1	31	25.6	23.6	23.9														26.3				25.6
58	17.8	16.2	18.4	17.4	16.4	22.4	27.1	31.8	25.6	24.4	20.6	30.3	25.2	22	26.4														25.6				25.2
63	16.7	16.1	17.6	16.7	16.5	22.2	25	26.3	24.6	25.3	19.5	27.8	24.2	21.6	27.7													26.3	24.6			27.8	24.2
66	17.4	16.5	18.6	17.1	16.5	25.4	25.2	26.9	24.5	26	19.1	27	24.2	21.7	28.1													26.9	24.5			27	24.2	21.7
70	17.2	15.6	17.9	16.5	16.8	22.3	24.9	25.2	23.8	25.9	17.9	25.9	24.1	21.3	26.3													25.2	23.8			25.9	24.1	21.3
73	17.3	16.5	18.3	17.2	17	24.2	26.2	24.5	22.9	24.5	20.3	25.9	23.6	20.7	28													24.5	22.9			25.9	23.6	20.7
77	17.6	15.7	17.7	17	16.9	24.6	25.8	24	22.6	25.3	18.9	25.9	23.7	20.5	26.2													24	22.6			25.9	23.7	20.5
79	17.2	16.1	18.7	17.4	17	25	26.7	23.3	22.2	24.6	19.2	25.3	23.5	20.5	27.7													23.3	22.2			25.3	23.5	20.5
84	17.5	15.9	18.8	17.3	16.7	25.7	27.1	22.7	21.9	23.5	19.1	25.2	22.8	20.4	26.7													22.7	21.9			25.2	22.8	20.4	26.7
87	17.3	15.9	18.2	17.5	16.2	27.3	27.2	22.5	21.3	24.5	18.9	25.1	22.8	19.9	26													22.5	21.3			25.1	22.8	19.9	26
91	16.8	16.1	18.6	17.3	17	25.7	27.5	21.7	21.2	25.3	18.7	25	22.6	19.7	24.9													21.7	21.2			25	22.6	19.7	24.9
97	17.6	16.4	19	17.6	17.1	24.1	28.8	21.4	20.9	23.8		24	22	19.5	23.3													21.4	20.9	23.8		24	22	19.5	23.3
101	18.1	16.6	18.8	17.7	16.6	24.6	28.3	21.1	20.7	24.2		23.9	21.7	19.5	23.1												28.3	21.1	20.7	24.2		23.9	21.7	19.5	23.1
105	17.3	16	18.1	18.6	15.9	25.3	29.4	20.9	20.4	22.7		23.9	21.5	19.3	23.3												29.4	20.9	20.4	22.7		23.9	21.5	19.3	23.3
0																17.4	19	18.8	18.6	17.2	19.6	16.7	17.1	16.9	18.2
3																18	18.4	19.2	18.4	18.8	19.3	16.8	16.7	18	19
7																18	18.4	19.3	18.6	17.8	19.3	17.2	18.3	17.6	18.1
9																17.9	18.3	19.7	19.3	17.6	19	17.6	17.9	18.5	17.6
14																18.2	19.1	19.7	18.2	16.7	18.9	17.3	18.1	17.6	18.1
17																18.5	19.8	21.1	18.9	18.6	19.1	17.3	18.7	18.6	18.4
21																18.4	21.1	22.2	19.2	19.7	20	17.3	18.5	17.7	18.5
24																19	19.9	23.2	19.2	20.4	19.9	17.7	19.1	18.2	18
28																19.4	20.2	23.6	19.9	21.3	20	17.4	19.2	18.6	18.4
31																19.6	19.4	24.6	20.2	21.5	20	17.4	19.3	18.5	17.8
35																19.6	20.3	25.7	20.7	21.6	19.6	17.2	18.6	17.5	17.2
38																19.9	19.7	26.9	21.1	22	19.6	17.3	19.6	17.5	17.6
42																19.4	21.7	26.7	20.4	21.5	19.4	17.4	18.8	18.5	18.7
45																18.9	21.6	27.3	20.3	21.3	19.7	17.5	19.2	18.5	18.3
49																19.1	22.2	27.9	19.3	19.3	19.7	17	18.6	16.6	16.5
52																18.7	22.9	28.4	20	22.4	19.7	17.1	19.3	17.4	17.5
56																18.9	19.8	27.5	20.2	22.2	19.4	17.5	19	17.8	18.4
59																18.2	17.9	27.5	20.1	24	19.7	17.1	19	18.5	17.1
63																16.3	20.7	27.4	21.5	27.3	17.6	17.1	18.8	17.8	18.7
66																18.4	18.4	27.4	20.7	28.8	18.7	17.5	17.8	18.4	18.3
70																17.5	20.1	26.9	21.7	25.3	19.2	16.7	17.9	17.9	18.9
73																17.4	19.3	26.3	22.2	23.9	19.7	17.4	18.1	18	19.1															23.9
77																17.9	23.8	27.7	22.7	24.8	19.6	17.6	18.1	17.4	18.8															24.8
80																17.6	22.2	26.5	23	23.3	19.6	17.2	18.1	17.2	19.3															23.3
84																17	24.6	28.5	22.7	23.8	19.8	17.4	17.2	17.5	18.8															23.8
87																18.2	22.1	28	23	24.7	19.8	17.1	18.2	18.2	19.5															24.7
91																17.7	21.4	28.8	24.4	24.7	19.7	17.3	18.4	17.8	19.3												21.4			24.7
94																18.5	21.4	28.7	25.1	25	19.9	17.1	17.7	17.6	19.2												21.4			25
98																17.3	20.8	26.8	23.7	25.2	19	16.9	16.3	18	18.7												20.8			25.2
101																17.3	20.8	25.9	24.4	25.5	19	16.9	17	17.7	18.3												20.8			25.5
105																17.2	20.8	26.2	26.7	24.3	19.6	16.8	17.3	17.8	17.9												20.8			24.3
