# Supplementary material for: Breeding and hibernation of captive meadow jumping mice (Zapus hudsonius)
Source: PLoS One. 2021 May 10;16(5):e0240706. doi: 10.1371/journal.pone.0240706 (PMC8109813; doi:10.1371/journal.pone.0240706)
Supplement: S1 File — This ZIP file contains tab-separated tables in text format. (ZIP) [file pone.0240706.s011.zip › Fig_5D_Food_per_Day_at_Max_Mass.txt]

Control	20 °C	12 °C	7 °C
8.700000	4.300000	9.400000	10.200000
6.100000	5.000000	5.600000	17.500000
7.500000	5.600000	16.500000	11.600000
6.600000	6.500000	12.000000	12.200000
5.300000	8.000000	6.400000	13.600000
3.400000
5.200000
4.300000
4.500000
4.600000
