# Supplementary material for: Breeding and hibernation of captive meadow jumping mice (Zapus hudsonius)
Source: PLoS One. 2021 May 10;16(5):e0240706. doi: 10.1371/journal.pone.0240706 (PMC8109813; doi:10.1371/journal.pone.0240706)
Supplement: S1 File — This ZIP file contains tab-separated tables in text format. (ZIP) [file pone.0240706.s011.zip › Fig_3C_Body_Mass.txt]

Date	3	4
18-Aug-2014	16.1	19.5
26-Aug-2014	18.1	21.4
1-Sep-2014	17.6	23.7
8-Sep-2014	19.0	28.7
15-Sep-2014	23.1	29.8
18-Sep-2014	22.7	29.8
22-Sep-2014	25.6	29.2
29-Sep-2014	29.4	29.8
6-Oct-2014	26.1	28.9
13-Oct-2014	26.5	29.3
20-Oct-2014	25.9	29.5
27-Oct-2014	26.5	29.9
3-Nov-2014	26.2	30.8
11-Nov-2014	26.4	28.6
17-Nov-2014	23.5	26.9
22-Nov-2014	21.3	25.9
5-Dec-2014	19.0	21.2
13-Dec-2014	19.4	19.9
19-Dec-2014	18.8	19.4
12-Mar-2015	20.0	19.0
18-Mar-2015	19.0	21.4
21-Mar-2015
24-Mar-2015		20.6
26-Mar-2015	20.5	19.0
27-Mar-2015		20.4
28-Mar-2015
29-Mar-2015
30-Mar-2015
2-Apr-2015	18.3	20.4
6-Apr-2015	19.0	20.6
7-Apr-2015		20.4
8-Apr-2015		20.9
9-Apr-2015	19.7	20.5
15-Apr-2015		20.4
16-Apr-2015	20.4	20.8
21-Apr-2015	19.6	19.4
23-Apr-2015	20.4	19.0
27-Apr-2015
29-Apr-2015
30-Apr-2015	20.8	22.2
6-May-2015	18.9	23.2
8-May-2015	20.0	24.1
12-May-2015
13-May-2015	19.1
15-May-2015	17.6	22.1
21-May-2015	19.6	23.4
28-May-2015	19.4	21.9
4-Jun-2015	19.4	19.1
10-Jun-2015	19.4	20.4
19-Jun-2015	20.6	21.9
26-Jun-2015	20.5	22.3
3-Jul-2015	20.4	22.2
9-Jul-2015	21.1	20.5
16-Jul-2015	18.7	22.2
20-Jul-2015
22-Jul-2015
23-Jul-2015	20.9	21.4
7-Aug-2015	19.5	22.0
13-Aug-2015	17.2	22.3
20-Aug-2015	19.2	22.1
27-Aug-2015	20.3	22.4
3-Sep-2015	20.1	22.1
10-Sep-2015	20.1	21.7
17-Sep-2015	20.2	22.3
23-Sep-2015	20.3	22.1
1-Oct-2015	19.5	22.5
8-Oct-2015	18.8	22.7
16-Oct-2015	18.9	22.4
23-Oct-2015	20.3	19.4
29-Oct-2015	19.3	21.0
6-Nov-2015	19.7	22.7
12-Nov-2015	19.6	23.5
20-Nov-2015	19.4	21.6
27-Nov-2015	20.1	22.3
5-Dec-2015	23.3	25.8
11-Dec-2015	26.2	28.5
18-Dec-2015	29.8	28.7
23-Dec-2015	31.6	30.9
2-Jan-2016	25.6	25.4
7-Jan-2016	26.1	27.1
15-Jan-2016	27.4	28.6
22-Jan-2016	27.1	27.1
30-Jan-2016	28.1	26.9
6-Feb-2016	27.2	25.8
13-Feb-2016	26.6	30.5
19-Feb-2016	26.5	32.3
26-Feb-2016	26.2	29.5
4-Mar-2016	27.4	29.0
12-Mar-2016	27.0	25.6
18-Mar-2016	27.0	22.5
25-Mar-2016	28.1	21.2
1-Apr-2016	28.7	20.4
8-Apr-2016	30.6	20.2
15-Apr-2016	30.3	19.9
23-Apr-2016	24.5	21.0
29-Apr-2016	19.7	20.7
6-May-2016	19.9	21.5
13-May-2016	19.8	20.8
20-May-2016	19.8	18.8
27-May-2016	19.8	20.9
3-Jun-2016	20.2	19.6
10-Jun-2016	19.4	20.2
