# Supplementary material for: Breeding and hibernation of captive meadow jumping mice (Zapus hudsonius)
Source: PLoS One. 2021 May 10;16(5):e0240706. doi: 10.1371/journal.pone.0240706 (PMC8109813; doi:10.1371/journal.pone.0240706)
Supplement: S1 File — This ZIP file contains tab-separated tables in text format. (ZIP) [file pone.0240706.s011.zip › S6Fig_A_F_Body-Mass_Food_Activity.txt]

Days Elapsed	Body Weight	Avg Food Consumption	Motion Dark	Dark Total	Motion Light	Light Total	Motion Total	Total Total	Fraction Motion Dark	Fraction Motion Light	Fraction Total Motion	Found Torpid
0	19.6
1
4		5.7
7	20.6	8.9
11		7.1
14	20.1	8.7
18		8.2
21	21.5	10.4
25		11.8
28	25.1	12
32		9.3
35	27.6	9.9
39		9
42	28.6	10.2
46		9.8
49	28.6	9.4
53		9.1	72.75	192	4	96	76.75	288	0.37890625	0.04166667	0.26649306
56	29.4	10.5	77	192	4	95	81	287	0.40104167	0.04210526	0.28222997
60		7.7	76.5	192	3.75	96	80.25	288	0.3984375	0.0390625	0.27864583
63	28.9	8.8	78.3333333	192	4	94.6666667	82.3333333	286.666667	0.40798611	0.04225352	0.2872093
67		8.9	70.5	192	4.75	96	75.25	288	0.3671875	0.04947917	0.26128472
70	29.6	8.6	80.3333333	192	4	94.6666667	84.3333333	286.666667	0.41840278	0.04225352	0.29418605
74	28.3	8.6	71.5	192	8	96	79.5	288	0.37239583	0.08333333	0.27604167
77	28.8	7.2	74	192	7.33333333	94	81.3333333	286	0.38541667	0.07801418	0.28438228
81		8.3
84	29.5	7.3
88		7.7	73.25	192	4.75	96	78	288	0.38151042	0.04947917	0.27083333
91	30	9.2	72.6666667	192	6.66666667	94.6666667	79.3333333	286.666667	0.37847222	0.07042254	0.27674419
95		8.3	70	192	4.25	96	74.25	288	0.36458333	0.04427083	0.2578125
98	29.8	7.1	72.6666667	192	3.66666667	74	76.3333333	266	0.37847222	0.04954955	0.28696742
102		9.7
105	29.5	5.5
109		7.3	70	192	3	96	73	288	0.36458333	0.03125	0.25347222
112	29.5	7.9	73.3333333	192	4.33333333	94.6666667	77.6666667	286.666667	0.38194444	0.04577465	0.27093023
116		7.6	75.25	192	11	96	86.25	288	0.39192708	0.11458333	0.29947917
119	27.6	8.3	73.6666667	192	2.66666667	96	76.3333333	288
123		8.1
126	27.8	7.7	54	181	2	96	56	277	0.29834254	0.02083333	0.20216606
130		7.5	69.5	192	5	96	74.5	288	0.36197917	0.05208333	0.25868056
133	28	8.6	71.3333333	192	4.66666667	95	76	287	0.37152778	0.04912281	0.26480836
137		9.3	76.5	192	5	96	81.5	288	0.3984375	0.05208333	0.28298611
140	26.8	9.8
144		9.2	139.5	192	8.5	96	148	288	0.7265625	0.08854167	0.51388889
147	27.7	10.4	69.5	192	4.5	74.5	74	266.5	0.36197917	0.06040268	0.27767355
151		8.9	84.75	192	4.75	96	89.5	288	0.44140625	0.04947917	0.31076389
154	27.6	9.2	84	192	8	95.3333333	92	287.333333	0.4375	0.08391608	0.32018561
158		11.3	82	192	9	96	91	288	0.42708333	0.09375	0.31597222
161	27.2	5.9	73.3333333	192	8	95	81.3333333	287	0.38194444	0.08421053	0.28339141
165		9.5	70.25	192	7.5	96	77.75	288	0.36588542	0.078125	0.26996528
168	25.8	8.5	76.6666667	192	11	95	87.6666667	287	0.39930556	0.11578947	0.30545877
172		10.7	79	192	7	96	86	288	0.41145833	0.07291667	0.29861111
175	25.3	8.2	0	192	2.66666667	95	2.66666667	287	0	0.02807018	0.00929152
179		9.7	78.75	192	9.5	96	88.25	288	0.41015625	0.09895833	0.30642361
182	27	10.6	86.6666667	192	4.33333333	95	91	287	0.45138889	0.04561404	0.31707317
186		11.1	75.5	192	5.5	96	81	288	0.39322917	0.05729167	0.28125
189	26.6	8.7	72.3333333	192	8	95.6666667	80.3333333	287.666667	0.37673611	0.08362369	0.2792584
