# Supplementary material for: Breeding and hibernation of captive meadow jumping mice (Zapus hudsonius)
Source: PLoS One. 2021 May 10;16(5):e0240706. doi: 10.1371/journal.pone.0240706 (PMC8109813; doi:10.1371/journal.pone.0240706)
Supplement: S1 File — This ZIP file contains tab-separated tables in text format. (ZIP) [file pone.0240706.s011.zip › S6Fig_E_J_Body-Mass_Food_Activity.txt]

Days Elapsed	Body Weight	Avg Food Consumption	Motion Dark	Dark Total	Motion Light	Light Total	Motion Total	Total Total	Fraction Motion Dark	Fraction Motion Light	Fraction Total Motion	Found Torpid
0	19.5
1
4		3.3	95	96	18	192	113	288	0.98958333	0.09375	0.39236111
7	18.3	5.7	89.3333333	96	14.3333333	181.666667	103.666667	277.666667	0.93055556	0.07889908	0.37334934
11		1.1	18.75	192	14	96	32.75	288	0.09765625	0.14583333	0.11371528
14	17.5	4	27.6666667	192	30.6666667	94	58.3333333	286	0.14409722	0.32624113	0.2039627
18		5	35	192	36.5	96	71.5	288	0.18229167	0.38020833	0.24826389
21	20.3	6.9	69	192	19	95	88	287	0.359375	0.2	0.30662021
25		7.5	72	191.75	14.75	96	86.75	287.75	0.37548892	0.15364583	0.30147698
28	24.3	8.6	97.6666667	192	2	66.3333333	99.6666667	258.333333	0.50868056	0.03015075	0.38580645
32		9.5
35	27.2	9.6	108	192	6	94.3333333	114	286.333333	0.5625	0.06360424	0.39813737
39		9.1	113.25	192	2.5	96	115.75	288	0.58984375	0.02604167	0.40190972
42	24	10.1	131	192	3.66666667	94.3333333	134.666667	286.333333	0.68229167	0.03886926	0.47031432
46		10.1	105	192	7.5	96	112.5	288	0.546875	0.078125	0.390625
49	23.8	10.7	113.666667	192	23.6666667	94	137.333333	286	0.59201389	0.25177305	0.48018648
53		9	179.25	192	15	96	194.25	288	0.93359375	0.15625	0.67447917
56	21.4	9.4	184.666667	192	16	95	200.666667	287	0.96180556	0.16842105	0.69918699
60		9.2	183.25	192	6	96	189.25	288	0.95442708	0.0625	0.65711806
63	21.6	11.7	188.333333	192	17.3333333	94.6666667	205.666667	286.666667	0.98090278	0.18309859	0.71744186
67		10.7	178.25	192	7.75	96	186	288	0.92838542	0.08072917	0.64583333
70	22.1	9.9	187.333333	192	13	94.6666667	200.333333	286.666667	0.97569444	0.13732394	0.69883721
74	22.4	10.8	179.75	192	15	96	194.75	288	0.93619792	0.15625	0.67621528
77	24.8	11.8	137.333333	192	22.3333333	94	159.666667	286	0.71527778	0.23758865	0.55827506
81		12.5
84	35.2	13
88		9.1	103.5	192	17	96	120.5	288	0.5390625	0.17708333	0.41840278
91	27.9	9.2	132.333333	192	34.6666667	94.6666667	167	286.666667	0.68923611	0.36619718	0.58255814
95		11.7	130.25	192	24.5	96	154.75	288	0.67838542	0.25520833	0.53732639
98	31.5	10.3	126	192	18.6666667	74	144.666667	266	0.65625	0.25225225	0.54385965
102		13.3
105	30	7
109		10.2	116.5	192	19.5	96	136	288	0.60677083	0.203125	0.47222222
112	30.9	9.8	112.333333	192	17.6666667	94.6666667	130	286.666667	0.58506944	0.18661972	0.45348837
116		11.5	118	192	20.25	96	138.25	288	0.61458333	0.2109375	0.48003472
119	30.8	9.5	119.333333	192	31.3333333	96	150.666667	288	0.62152778	0.32638889	0.52314815
123		10.1
126	30.9	3.2	2	181	0	96	2	277	0.01104972	0	0.00722022	40
130		4.4	20.75	192	10	96	30.75	288	0.10807292	0.10416667	0.10677083
133	31.8	6.2	36.6666667	192	1.33333333	95	38	287	0.19097222	0.01403509	0.13240418	40
137		0	16.5	192	1.5	96	18	288	0.0859375	0.015625	0.0625
140	30.7	3.5										40
144		10.6	101.5	192	35.5	96	137	288	0.52864583	0.36979167	0.47569444
147	34.8	10.2	126.5	192	4	74.5	130.5	266.5	0.65885417	0.05369128	0.48968105
151		10.1	63	192	4	96	67	288	0.328125	0.04166667	0.23263889
154	35	8.8	86.6666667	192	8.33333333	95.3333333	95	287.333333	0.45138889	0.08741259	0.33062645
158		9.6	0.25	192	0.25	96	0.5	288	0.00130208	0.00260417	0.00173611
161	33.2	4.9	0	192	2	95	2	287	0	0.02105263	0.00696864	40
165		3.2	0	192	0.5	96	0.5	288	0	0.00520833	0.00173611
168	31.2	3.8	0.66666667	192	4.33333333	95	5	287	0.00347222	0.04561404	0.0174216
172		4.8	34.25	192	12.75	96	47	288	0.17838542	0.1328125	0.16319444
175	32.9	1.1	0.33333333	192	1.33333333	95	1.66666667	287	0.00173611	0.01403509	0.0058072	40
179		2.6	20.75	192	8	96	28.75	288	0.10807292	0.08333333	0.09982639
182	32.2	7	51.6666667	192	26.3333333	95	78	287	0.26909722	0.27719298	0.271777
186		10.6	58.25	192	29.25	96	87.5	288	0.30338542	0.3046875	0.30381944
189	34.4	10.5	48.6666667	192	30.3333333	95.6666667	79	287.666667	0.25347222	0.31707317	0.27462341
