# Supplementary material for: Breeding and hibernation of captive meadow jumping mice (Zapus hudsonius)
Source: PLoS One. 2021 May 10;16(5):e0240706. doi: 10.1371/journal.pone.0240706 (PMC8109813; doi:10.1371/journal.pone.0240706)
Supplement: S1 File — This ZIP file contains tab-separated tables in text format. (ZIP) [file pone.0240706.s011.zip › Fig_2D_Fraction_Male.txt]

0.5
0.5
1
1
0.8
0.75
0.5
0.25
0
1
0
0.8
1
0.75
0.833333333
0.333333333
1
1
0
0
1
0.5
1
1
0
0.333333333
1
0.833333333
1
0
1
1
