# Supplementary material for: Breeding and hibernation of captive meadow jumping mice (Zapus hudsonius)
Source: PLoS One. 2021 May 10;16(5):e0240706. doi: 10.1371/journal.pone.0240706 (PMC8109813; doi:10.1371/journal.pone.0240706)
Supplement: S1 File — This ZIP file contains tab-separated tables in text format. (ZIP) [file pone.0240706.s011.zip › S5Fig_A_Days_to_Max_Mass.txt]

20 °C	12 °C	7 °C
84	87	59
91	101	56
112	59	45
66	115	108
	66	119
