# Supplementary material for: Breeding and hibernation of captive meadow jumping mice (Zapus hudsonius)
Source: PLoS One. 2021 May 10;16(5):e0240706. doi: 10.1371/journal.pone.0240706 (PMC8109813; doi:10.1371/journal.pone.0240706)
Supplement: S1 File — This ZIP file contains tab-separated tables in text format. (ZIP) [file pone.0240706.s011.zip › Fig_2C_Litter_Sizes.txt]

4
6
4
5
5
4
2
4
5
6
5
5
5
4
6
3
4
5
6
3
3
2
4
5
1
3
3
6
3
4
2
3
