# Supplementary material for: Breeding and hibernation of captive meadow jumping mice (Zapus hudsonius)
Source: PLoS One. 2021 May 10;16(5):e0240706. doi: 10.1371/journal.pone.0240706 (PMC8109813; doi:10.1371/journal.pone.0240706)
Supplement: S1 File — This ZIP file contains tab-separated tables in text format. (ZIP) [file pone.0240706.s011.zip › S6Fig_B_G_Body-Mass_Food_Activity.txt]

	Body Mass	Avg Food Consumption	Motion Dark	Dark Total	Motion Light	Light Total	Motion Total	Total Total	Fraction Motion Dark	Fraction Motion Light	Fraction Total Motion	Found Torpid
0	24.4
1
4		4.3	94.000000000	96.00	5.000000000	192.00000000	99.000000000	288.0000000	0.97916667	0.02604167	0.34375000
7	20.2	6.2	95.333333330	96.00	13.333333330	181.66666670	108.666666700	277.6666667	0.99305556	0.07339450	0.39135654
11		7.1	66.000000000	192.00	11.500000000	96.00000000	77.500000000	288.0000000	0.34375000	0.11979167	0.26909722
14	22.3	6.9	64.333333330	192.00	11.000000000	94.00000000	75.333333330	286.0000000	0.33506944	0.11702128	0.26340326
18		7.9	79.250000000	192.00	8.750000000	96.00000000	88.000000000	288.0000000	0.41276042	0.09114583	0.30555556
21	22.9	8.4	74.333333330	192.00	16.333333330	95.00000000	90.666666670	287.0000000	0.38715278	0.17192982	0.31591173
25		9.2	107.000000000	191.75	15.250000000	96.00000000	122.250000000	287.7500000	0.55801825	0.15885417	0.42484796
28	23.7	7.5	69.666666670	192.00	8.666666667	66.33333333	78.333333330	258.3333333	0.36284722	0.13065327	0.30322581
32		7.6
35	23.6	8.1	85.666666670	192.00	8.000000000	94.33333333	93.666666670	286.3333333	0.44618056	0.08480565	0.32712456
39		8.8	106.250000000	192.00	2.500000000	96.00000000	108.750000000	288.0000000	0.55338542	0.02604167	0.37760417
42	24.1	8.8	92.666666670	192.00	3.333333333	94.33333333	96.000000000	286.3333333	0.48263889	0.03533569	0.33527357
46		9.2	81.250000000	192.00	3.750000000	96.00000000	85.000000000	288.0000000	0.42317708	0.03906250	0.29513889
49	26.6	8.9	81.333333330	192.00	4.000000000	94.00000000	85.333333330	286.0000000	0.42361111	0.04255319	0.29836830
53		10.7	80.750000000	192.00	6.250000000	96.00000000	87.000000000	288.0000000	0.42057292	0.06510417	0.30208333
56	28.6	12.8	73.666666670	192.00	4.333333333	95.00000000	78.000000000	287.0000000	0.38368056	0.04561404	0.27177700
60		9.2	77.000000000	192.00	2.750000000	96.00000000	79.750000000	288.0000000	0.40104167	0.02864583	0.27690972
63	31.0	14.9	74.333333330	192.00	4.333333333	94.66666667	78.666666670	286.6666667	0.38715278	0.04577465	0.27441860
67		11.5	74.000000000	192.00	3.250000000	96.00000000	77.250000000	288.0000000	0.38541667	0.03385417	0.26822917
70	32.2	9.6	73.333333330	192.00	4.000000000	94.66666667	77.333333330	286.6666667	0.38194444	0.04225352	0.26976744
74	30.6	13.0	76.750000000	192.00	2.000000000	96.00000000	78.750000000	288.0000000	0.39973958	0.02083333	0.27343750
77	31.7	10.2	81.000000000	192.00	2.333333333	94.00000000	83.333333330	286.0000000	0.42187500	0.02482270	0.29137529
81		12.3
84	30.8	11.5
88		2.0	35.750000000	192.00	9.750000000	96.00000000	45.500000000	288.0000000	0.18619792	0.10156250	0.15798611
91	28.4	2.6	0.000000000	192.00	15.000000000	94.66666667	15.000000000	286.6666667	0.00000000	0.15845070	0.05232558
95		0.7	11.750000000	192.00	0.000000000	96.00000000	11.750000000	288.0000000	0.06119792	0.00000000	0.04079861
98	27.1	0.2	0.333333333	192.00	0.000000000	74.00000000	0.333333333	266.0000000	0.00173611	0.00000000	0.00125313
102		1.8
105	26.8	0.2										40
109		0.2										40
112	25.5	0.0										40
116		0.0
119	24.3	0.5										40
123		0.1
126	23.7	0.1	2.000000000	181.00	0.000000000	96.00000000	2.000000000	277.0000000	0.01104972	0.00000000	0.00722022	40
130		0.0	0.000000000	192.00	0.500000000	96.00000000	0.500000000	288.0000000	0.00000000	0.00520833	0.00173611
133	23.6	0.0	1.333333333	192.00	0.666666667	95.00000000	2.000000000	287.0000000	0.00694444	0.00701754	0.00696864	40
137		0.2	0.000000000	192.00	0.250000000	96.00000000	0.250000000	288.0000000	0.00000000	0.00260417	0.00086806
140	23.1	0.0										40
144		0.0	0.000000000	192.00	0.000000000	96.00000000	0.000000000	288.0000000	0.00000000	0.00000000	0.00000000
147	22.6	0.0	1.500000000	192.00	0.000000000	74.50000000	1.500000000	266.5000000	0.00781250	0.00000000	0.00562852	40
151		0.0	0.000000000	192.00	0.500000000	96.00000000	0.500000000	288.0000000	0.00000000	0.00520833	0.00173611
154	22.0	0.0	0.666666667	192.00	4.666666667	95.33333333	5.333333333	287.3333333	0.00347222	0.04895105	0.01856148	40
158		0.0	72.250000000	192.00	18.250000000	96.00000000	90.500000000	288.0000000	0.37630208	0.19010417	0.31423611
161	21.3	1.4	24.333333330	192.00	14.333333330	95.00000000	38.666666670	287.0000000	0.12673611	0.15087719	0.13472706	40
165		0.0	29.250000000	192.00	5.000000000	96.00000000	34.250000000	288.0000000	0.15234375	0.05208333	0.11892361
168	20.3	0.0	34.000000000	192.00	12.666666670	95.00000000	46.666666670	287.0000000	0.17708333	0.13333333	0.16260163	40
172		0.0	0.000000000	192.00	2.750000000	96.00000000	2.750000000	288.0000000	0.00000000	0.02864583	0.00954861
175	20.1	0.1	81.000000000	192.00	9.000000000	95.00000000	90.000000000	287.0000000	0.42187500	0.09473684	0.31358885	40
179		0.0	1.000000000	192.00	0.500000000	96.00000000	1.500000000	288.0000000	0.00520833	0.00520833	0.00520833
182	19.6	0.0	0.000000000	192.00	0.666666667	95.00000000	0.666666667	287.0000000	0.00000000	0.00701754	0.00232288	40
186		0.0	1.000000000	192.00	0.750000000	96.00000000	1.750000000	288.0000000	0.00520833	0.00781250	0.00607639
189	19.1	0.0	0.000000000	192.00	1.666666667	95.66666667	1.666666667	287.6666667	0.00000000	0.01742160	0.00579374	40
