# Supplementary material for: Breeding and hibernation of captive meadow jumping mice (Zapus hudsonius)
Source: PLoS One. 2021 May 10;16(5):e0240706. doi: 10.1371/journal.pone.0240706 (PMC8109813; doi:10.1371/journal.pone.0240706)
Supplement: S1 File — This ZIP file contains tab-separated tables in text format. (ZIP) [file pone.0240706.s011.zip › Fig_5G_Pre-Torpor_Food_vs_Body_Mass_7C.txt]

Body Weight	Food Consumption
17.5	4.13
18.2	6.83
18.6	8.90
19.3	9.75
20.0	9.43
20.0	8.30
20.5	7.93
19.7	8.33
19.2	6.43
19.5	8.13
18.8	6.87
18.6	7.83
19.2	6.10
20.3	8.20
20.2	8.20
20.1	8.00
20.6	10.20
19.5	5.68
19.1	6.00
17.9	6.30
20.3	9.03
18.9	7.98
19.2	11.20
19.1	6.80
18.9	7.67
18.7	8.33
18.6	1.70
19.1	4.90
20.3	6.00
20.4	7.40
21.4	7.00
18.6	7.20
20.4	7.30
20.1	6.20
20.6	8.00
19.1	9.70
20.3	8.80
22.8	11.00
24.0	13.30
24.1	15.60
27.1	16.90
31.0	17.50
30.3	20.40
19.3	2.00
19.2	5.50
20.9	6.53
21.5	8.15
22.1	6.97
21.0	7.83
22.8	8.80
22.8	9.63
24.4	9.20
25.1	11.13
28.4	11.07
30.3	13.28
17.0	0.60
17.2	4.80
17.7	5.30
19.0	6.80
19.1	6.20
18.7	8.30
20.0	8.70
19.6	8.30
19.6	8.70
21.6	9.50
20.9	8.10
20.2	8.90
21.6	9.80
22.4	13.00
26.3	12.20
23.6	10.30
22.0	13.30
21.6	1.80
17.5	6.30
17.6	9.40
20.0	11.20
19.7	10.30
20.8	7.70
20.9	10.50
20.2	9.30
19.5	10.40
20.3	8.70
20.1	12.10
20.4	10.10
20.6	11.20
20.5	10.30
21.4	13.10
23.1	11.00
23.9	13.30
26.4	20.30
27.7	11.20
28.1	13.60
26.3	12.80
28.0	10.90
26.2	13.60
27.7	17.30
