# Supplementary material for: Breeding and hibernation of captive meadow jumping mice (Zapus hudsonius)
Source: PLoS One. 2021 May 10;16(5):e0240706. doi: 10.1371/journal.pone.0240706 (PMC8109813; doi:10.1371/journal.pone.0240706)
Supplement: S1 File — This ZIP file contains tab-separated tables in text format. (ZIP) [file pone.0240706.s011.zip › Fig_5C_Max_Percent_Body_Mass.txt]

Control	20° C	12° C	7° C
102.0	114.4	168.5	128.8
106.0	130.2	178.2	182.4
114.6	153.2	175.7	167.8
110.7	144.6	168.0	161.0
107.7	167.4	161.5	176.4
108.3
107.0
113.1
113.4
112.8
