# Supplementary material for: Breeding and hibernation of captive meadow jumping mice (Zapus hudsonius)
Source: PLoS One. 2021 May 10;16(5):e0240706. doi: 10.1371/journal.pone.0240706 (PMC8109813; doi:10.1371/journal.pone.0240706)
Supplement: S1 File — This ZIP file contains tab-separated tables in text format. (ZIP) [file pone.0240706.s011.zip › S6Fig_D_I_Body-Mass_Food_Activity.txt]

Days Elapsed	Body Weight	Avg Food Consumption	Motion Dark	Dark Total	Motion Light	Light Total	Motion Total	Total Total	Fraction Motion Dark	Fraction Motion Light	Fraction Total Motion	Found Torpid
0.00000000000000	20.8
1.00000000000000
4.00000000000000		5.1	96.000000000	96.00	26.000000000	192.00000000	122.000000000	288.0000000	1.00000000	0.13541667	0.42361111
7.00000000000000	20.9		93.333333300	96.00	19.000000000	181.66666700	112.333333000	277.6666670	0.97222222	0.10458716	0.40456182
11.00000000000000			85.250000000	192.00	0.250000000	96.00000000	85.500000000	288.0000000	0.44401042	0.00260417	0.29687500
14.00000000000000	22.3	6.2	84.666666700	192.00	0.333333330	94.00000000	85.000000000	286.0000000	0.44097222	0.00354610	0.29720280
18.00000000000000		5.9	86.250000000	192.00	2.000000000	96.00000000	88.250000000	288.0000000	0.44921875	0.02083333	0.30642361
21.00000000000000	23.1	8.3	116.000000000	192.00	20.333333300	95.00000000	136.333333000	287.0000000	0.60416667	0.21403509	0.47502904
25.00000000000000		8.4	95.250000000	191.75	4.250000000	96.00000000	99.500000000	287.7500000	0.49674055	0.04427083	0.34578627
28.00000000000000	27.2	8.9	82.333333300	192.00	2.000000000	66.33333330	84.333333300	258.3333330	0.42881944	0.03015075	0.32645161
32.00000000000000		9.1
35.00000000000000	30.3	11.4	119.333333000	192.00	24.666666700	94.33333330	144.000000000	286.3333330	0.62152778	0.26148410	0.50291036
39.00000000000000		10.4	99.750000000	192.00	21.000000000	96.00000000	120.750000000	288.0000000	0.51953125	0.21875000	0.41927083
42.00000000000000	33.8	9.5	134.666667000	192.00	5.000000000	94.33333330	139.666667000	286.3333330	0.70138889	0.05300353	0.48777648
46.00000000000000		11.1	143.000000000	192.00	1.750000000	96.00000000	144.750000000	288.0000000	0.74479167	0.01822917	0.50260417
49.00000000000000	30.3	8.4	142.333333000	192.00	8.333333330	94.00000000	150.666667000	286.0000000	0.74131944	0.08865248	0.52680653
53.00000000000000		5.1	100.250000000	192.00	0.750000000	96.00000000	101.000000000	288.0000000	0.52213542	0.00781250	0.35069444
56.00000000000000	29.3	1.6	12.333333300	192.00	3.000000000	95.00000000	15.333333300	287.0000000	0.06423611	0.03157895	0.05342625	40.00000000
60.00000000000000		2.3	52.250000000	192.00	8.000000000	96.00000000	60.250000000	288.0000000	0.27213542	0.08333333	0.20920139	40.00000000
63.00000000000000	26.4	0.4	19.333333300	192.00	2.666666670	94.66666670	22.000000000	286.6666670	0.10069444	0.02816901	0.07674419	40.00000000
67.00000000000000		0.7	13.750000000	192.00	0.000000000	96.00000000	13.750000000	288.0000000	0.07161458	0.00000000	0.04774306
70.00000000000000	25.5	0.0	0.666666670	192.00	1.333333330	94.66666670	2.000000000	286.6666670	0.00347222	0.01408451	0.00697674	40.00000000
74.00000000000000	25.0	0.5	16.000000000	192.00	0.250000000	96.00000000	16.250000000	288.0000000	0.08333333	0.00260417	0.05642361	40.00000000
77.00000000000000	24.4	2.1	44.000000000	192.00	16.333333300	94.00000000	60.333333300	286.0000000	0.22916667	0.17375887	0.21095571
81.00000000000000		9.2
84.00000000000000	29.7	11.9
88.00000000000000		9.9	93.750000000	192.00	17.000000000	96.00000000	110.750000000	288.0000000	0.48828125	0.17708333	0.38454861
91.00000000000000	28.4	7.1	109.666667000	192.00	26.000000000	94.66666670	135.666667000	286.6666670	0.57118056	0.27464789	0.47325581
95.00000000000000		4.4	56.500000000	192.00	2.250000000	96.00000000	58.750000000	288.0000000	0.29427083	0.02343750	0.20399306
98.00000000000000	28.8	0.1	0.333333330	192.00	0.000000000	74.00000000	0.333333330	266.0000000	0.00173611	0.00000000	0.00125313
102.00000000000000		2.3
105.00000000000000	25.7	2.2										40.00000000
109.00000000000000		0.7	15.000000000	192.00	0.500000000	96.00000000	15.500000000	288.0000000	0.07812500	0.00520833	0.05381944	40.00000000
112.00000000000000	25.3	0.5	0.333333330	192.00	11.000000000	94.66666670	11.333333300	286.6666670	0.00173611	0.11619718	0.03953488	40.00000000
116.00000000000000		0.1	0.000000000	192.00	7.000000000	96.00000000	7.000000000	288.0000000	0.00000000	0.07291667	0.02430556
119.00000000000000	24.8	2.6	19.333333300	192.00	11.000000000	96.00000000	30.333333300	288.0000000	0.10069444	0.11458333	0.10532407	40.00000000
123.00000000000000		0.3
126.00000000000000	24.4	0.0	119.000000000	181.00	43.000000000	96.00000000	162.000000000	277.0000000	0.65745856	0.44791667	0.58483755	40.00000000
130.00000000000000		0.0	23.750000000	192.00	0.500000000	96.00000000	24.250000000	288.0000000	0.12369792	0.00520833	0.08420139
133.00000000000000	23.0	0.0	5.333333330	192.00	0.666666670	95.00000000	6.000000000	287.0000000	0.02777778	0.00701754	0.02090592	40.00000000
137.00000000000000		0.1	0.000000000	192.00	0.250000000	96.00000000	0.250000000	288.0000000	0.00000000	0.00260417	0.00086806
140.00000000000000	23.2	0.0										40.00000000
144.00000000000000		0.0	93.000000000	192.00	49.500000000	96.00000000	142.500000000	288.0000000	0.48437500	0.51562500	0.49479167
147.00000000000000	22.6	0.0	192.000000000	192.00	74.500000000	74.50000000	266.500000000	266.5000000	1.00000000	1.00000000	1.00000000
151.00000000000000		0.1	192.000000000	192.00	75.500000000	96.00000000	267.500000000	288.0000000	1.00000000	0.78645833	0.92881944
154.00000000000000	22.1	0.0	73.333333300	192.00	4.000000000	95.33333330	77.333333300	287.3333330	0.38194444	0.04195804	0.26914153	40.00000000
158.00000000000000		0.0	62.500000000	192.00	24.750000000	96.00000000	87.250000000	288.0000000	0.32552083	0.25781250	0.30295139
161.00000000000000	21.2	0.3	191.666667000	192.00	54.000000000	95.00000000	245.666667000	287.0000000	0.99826389	0.56842105	0.85598142	40.00000000
165.00000000000000		0.1	188.750000000	192.00	27.500000000	96.00000000	216.250000000	288.0000000	0.98307292	0.28645833	0.75086806
168.00000000000000	20.6	0.0	6.333333330	192.00	3.000000000	95.00000000	9.333333330	287.0000000	0.03298611	0.03157895	0.03252033	40.00000000
172.00000000000000		0.0	6.750000000	192.00	2.000000000	96.00000000	8.750000000	288.0000000	0.03515625	0.02083333	0.03038194
175.00000000000000	20.4	0.0	79.666666700	192.00	16.000000000	95.00000000	95.666666700	287.0000000	0.41493056	0.16842105	0.33333333	40.00000000
179.00000000000000		0.0	188.750000000	192.00	73.250000000	96.00000000	262.000000000	288.0000000	0.98307292	0.76302083	0.90972222
182.00000000000000	20.4	0.0	192.000000000	192.00	95.000000000	95.00000000	287.000000000	287.0000000	1.00000000	1.00000000	1.00000000	40.00000000
186.00000000000000		0.0	192.000000000	192.00	96.000000000	96.00000000	288.000000000	288.0000000	1.00000000	1.00000000	1.00000000
189.00000000000000	20.2	0.0	192.000000000	192.00	95.666666700	95.66666670	287.666667000	287.6666670	1.00000000	1.00000000	1.00000000	40.00000000
