# Supplementary material for: Breeding and hibernation of captive meadow jumping mice (Zapus hudsonius)
Source: PLoS One. 2021 May 10;16(5):e0240706. doi: 10.1371/journal.pone.0240706 (PMC8109813; doi:10.1371/journal.pone.0240706)
Supplement: S1 File — This ZIP file contains tab-separated tables in text format. (ZIP) [file pone.0240706.s011.zip › Fig_3A_Body_Mass_by_Age.txt]

Mouse Age (Days)	24	25	26	27	28	29	30	31	32	18	19	20	21	22	23
48	14.3
55	14.0
61	15.6
65					17.7	15.9	14.7	20.0	19.1
67										16.3
69	15.9	13.2	15.1	14.5
70					18.1	18.5	14.5	22.2	16.9
73										16.2
76	15.6	14.9	15.2	14.4
80					12.5	18.1	15.0	17.0	19.7	16.3
84	16.0	15.0	15.4	14.7
85					16.0	17.8	14.6	17.6	18.3
87										17.7
91	16.1	14.6	16.7	14.3
93					17.9	17.9	15.3	17.5	17.8
94										17.9
97	15.9	14.6	17.1	14.1
100					17.7	17.9	15.3	17.3	13.1
101										18.0	16.4	14.6
105	16.7	15.1	17.3	14.4
108					18.5	17.6	15.6	18.0	17.1		15.8	14.7	15.6	16.2	15.5
111	16.5	15.9	17.2	14.6
114										17.7		15.3	14.8	14.9	15.5
115					19.0	17.2	15.7	18.2	17.6
119	16.3	14.8	17.6	14.3
122					18.7	17.3	15.7	18.1	17.5	17.4		15.6	14.6	16.3	15.9
126	17.2	14.9	18.1	14.5
128					18.7	17.2	15.5	17.6	17.0
129										17.0	16.8	15.3	15.1	15.9	16.5
134	17.5	16.6	18.0	15.4
135					18.7	17.5	15.3	17.8	17.8
137											16.6	15.6	15.0	15.7	15.7
140	20.0	17.6	19.1	15.4
142					18.5	17.5	15.0	17.7	18.0
144											16.5	15.3	15.3	15.0	16.8
147	19.9	17.4	20.0	16.1
150					18.9	17.7	15.5	17.4	18.2		16.9	15.6	15.3	16.5	16.3
152	19.4	16.4	21.3	17.4
156					19.0	17.2	15.5	17.6	18.1
158											17.3	16.6	15.7	15.4	16.3
162	18.3	16.1	18.8	16.8
163					19.2	17.5	15.6	18.0	18.2
164											16.5	15.7	14.6	15.3
167	17.7	15.8	18.9	15.8
170					18.8	17.1	15.1	17.4	18.1
172											15.9		15.4	16.7	16.2
175	18.0	16.2	19.7	15.4
177					18.7	17.2	15.3	16.1	18.2
179											16.3		15.8	16.7	16.8
182	16.3	16.3	19.1	15.1
184					17.8	17.7	15.5	17.3	18.1
187											18.2		16.8	18.4	16.8
190	18.3	15.6	19.7	15.8
192					18.9	18.7	15.8	18.4	18.2
193										21.3	19.8		18.5	18.9	17.7
197	15.8	16.0	19.5	16.1
198					18.8	17.6	15.4	18.0	17.9
200										19.3	19.3		18.9	17.7	17.8
204	17.8	16.6	19.5	16.1
205					18.9	17.8	15.6	18.0	18.7	19.9	17.2	19.5	17.6	17.9	18.1
210	17.4	15.6	19.3	15.6
212					18.4	17.7	15.5	17.8	18.6
215										17.5	15.9		16.1	17.8	17.5
217	16.6	15.8	19.6	15.8
219					17.8	18.5		17.9	18.1
220										18.4	16.9		16.9	17.1	16.7
224	16.4	15.7	19.5	15.1
226					17.8	18.6		17.7	17.9
228										18.5	17.8	19.0	16.6	17.1	17.7
232	17.2	16.4	19.5	16.0
233					17.8	17.8		17.9	18.2
235										17.3	16.7	16.5	16.9	16.7	17.4
238	17.2	16.1	18.8	14.9
240						17.3		17.6	18.4
243											16.6	17.2	16.9	17.6	17.8
245	16.8	16.6	18.6	15.9
247					18.1	18.2		17.7	18.5
250											16.3	14.8	16.5	17.0	17.0
252	17.1	16.7	18.5	15.4
254					18.2	18.2		17.8	18.8
257											18.4	17.7	16.6	16.5	17.0
259	16.5	16.4	19.4	15.3
261					18.0	18.3		18.1	19.1
263												16.3	17.0	16.6	17.5
266	16.8	17.0	19.4	16.1
268					18.6	18.9		18.1	18.9
270												17.0	16.6	17.1	17.5
274	17.6	17.2	19.5	16.8
275					18.9	18.6		17.3	18.8
277												17.6	17.2	16.8	17.3
280	16.5	16.2	18.9	16.3
282					18.6	17.8		17.3	18.7
285												17.8	17.0	18.0	16.5
287	17.4	17.6	19.1	16.8
289					18.8	17.3		18.1	19.0
291												17.0	16.0	18.2	17.2
294	15.4	17.0	18.6	16.1
298												15.8	16.6	16.4	17.5
301	17.3	16.8	19.2	16.3
305												16.6	16.9	16.8	16.8
308	17.7	16.9	19.6	16.0
312											20.2	16.1	17.0	17.6	17.4
315	17.2	16.9	19.5	16.0
319											18.5	16.3	16.4	17.0	17.3
322	17.7	17.3	19.4	15.0
327											18.2	17.8	16.6	17.6	17.2
329	16.9	17.3	19.2	16.4
333											19.0	16.4	16.8	16.6	16.9
336	17.0	17.3	18.6	16.5
340											17.9	16.6	17.3	17.9	17.4
343	17.7	17.4	19.2	16.4
347											16.7	17.1	17.0	17.7	17.3
350	17.6	17.5	19.8	16.1
354											16.7	17.2	16.8	17.0	17.1
357	17.7	17.4	20.0	16.7
361												17.0	17.1	16.2	17.5
364	17.7	17.0	19.8	15.9
368											17.9	17.8	17.3	17.0	17.7
371	17.9	17.6	19.8	16.0
375											17.8	17.3	16.9	16.5	16.5
382											18.0	16.2	17.0	16.1	17.7
389											17.9	17.1	16.9	16.5	17.4
396											18.5	17.2	16.8	16.0	17.6
403											18.5	17.4	17.2	16.5	17.6
410											18.8	17.1	17.2	16.8	17.1
417										17.8	17.8	17.3	16.9	15.2	17.4
424											18.4	16.8	17.4	16.4	17.6
