# Supplementary material for: Breeding and hibernation of captive meadow jumping mice (Zapus hudsonius)
Source: PLoS One. 2021 May 10;16(5):e0240706. doi: 10.1371/journal.pone.0240706 (PMC8109813; doi:10.1371/journal.pone.0240706)
Supplement: S1 File — This ZIP file contains tab-separated tables in text format. (ZIP) [file pone.0240706.s011.zip › S5Fig_B_Food_at_Max_Mass_by_Temp.txt]

Temperature	Food/Day @ Max Wt.
20	3.40
20	5.23
20	4.32
20	4.45
20	4.63
12	9.43
12	5.58
12	16.50
12	11.95
12	6.43
7	10.20
7	17.50
7	11.63
7	12.20
7	13.60
20	6.00
20	1.40
20	5.80
20	6.50
20	5.20
20	9.90
20	4.28
20	8.90
20	6.80
20	4.38
