# Supplementary material for: Breeding and hibernation of captive meadow jumping mice (Zapus hudsonius)
Source: PLoS One. 2021 May 10;16(5):e0240706. doi: 10.1371/journal.pone.0240706 (PMC8109813; doi:10.1371/journal.pone.0240706)
Supplement: S1 File — This ZIP file contains tab-separated tables in text format. (ZIP) [file pone.0240706.s011.zip › Fig_3B_Body_Mass.txt]

Date	First Year Captured	First Year Captured	First Year Captured	First Year Captured	First Year Captured	First Year Captured	First Year Captured	First Year Captured	First Year Captured	First Year Captured	First Year Born	First Year Born	First Year Born	First Year Born
18-Aug-14	24.5	16.1	19.5	12.3
26-Aug-14	21.1	18.1	21.4	12.6
1-Sep-14	23.2	17.6	23.7	14.2
8-Sep-14	25	19	28.7	15.6
11-Sep-14
15-Sep-14	24.6	23.1	29.8	17.1	18.9	19.5	21.4
16-Sep-14
18-Sep-14	24.3	22.7	29.8	18.2	18.3	20.5	24.6
22-Sep-14	22.2	25.6	29.2	20.7	19.4	23.4	29
24-Sep-14											11.6	11.3	10.4	10.7
29-Sep-14	23.4	29.4	29.8	19.4	22.8	29.1	29.3	27.3	24.2	20.8	13.7	13.2	13.5	13.5
6-Oct-14	23.7	26.1	28.9	17.9	24.2	33.9	30.6	27.1	27.9	25.1	15.1	13.5	13.6	14.4
13-Oct-14	21.8	26.5	29.3	17	21.5	37.2	31.1	26.6	29.2	25.8	13.5	14.6	14.1	15.4
20-Oct-14	21	25.9	29.5	16.6	20.6	35.2	30.9	27.8	29.2	23.9	12.7	14.6	13.9	14.4
27-Oct-14	20.6	26.5	29.9	16	18.9	29.5	31.2	29	29.3	21.2	14.2	15.4	14.4	15.7
3-Nov-14	20.4	26.2	30.8	17.5	18.8	22.6	31.5	31.2	31.1	22.6	16	15.2	15	15.8
11-Nov-14	20.7	26.4	28.6	17.2	18.2	18.6	31.4	31.8	31.5	22.1	14.9	14.9	14.8	16
17-Nov-14	20.2	23.5	26.9	18.5	19.3	19.1	30.6	30	31.7	19.9	12.5	16.1	16.2	17.7
22-Nov-14	20.5	21.3	25.9	19.2	19.2	19.9	30.2	26.8	32.3	21.4	15.3	16.2	16.7	17.1
5-Dec-14	19.7	19	21.2	18.6	18.3	18.8	30.3	21.3	31.6	21.5	16	15.8	16.5	16.2
13-Dec-14	20.4	19.4	19.9	18.7	19.2	19.6	30.3	21.1	32.3	21.4	16.6	15.4	16.9	18.3
19-Dec-14	19.8	18.8	19.4	18.4	19.4	19.1	29.8	21.1	30.6	20.6	16.2	15	15.8	17.3
