# Supplementary material for: Breeding and hibernation of captive meadow jumping mice (Zapus hudsonius)
Source: PLoS One. 2021 May 10;16(5):e0240706. doi: 10.1371/journal.pone.0240706 (PMC8109813; doi:10.1371/journal.pone.0240706)
Supplement: S1 File — This ZIP file contains tab-separated tables in text format. (ZIP) [file pone.0240706.s011.zip › Fig_2B_Possible_Gestation_Lengths.txt]

Length	Occurrences
16	9
17	27
18	33
19	25
20	11
